# Supplementary material for: Intratumoral Heterogeneity of MicroRNA Expression in Rectal Cancer
Source: PLoS One. 2016 Jun 3;11(6):e0156919. doi: 10.1371/journal.pone.0156919 (PMC4892647; doi:10.1371/journal.pone.0156919)
Supplement: S1 Table — (XLSX) [file pone.0156919.s004.xlsx]

## Sheet: Ark1
S1 Table. Data from the RT-qPCR analysis including gender, age and T-stage for the included patients.
ID	Gender	Age	T-stage	Sample	Cq(hsa-miR-27a)	Cq(hsa-let-7g)	Cq(hsa-miR-193a-5p)	Cq(hsa-miR-145)	Cq(hsa-miR-21)	Cq(hsa-miR-125b)	Cq(hsa-miR-630)	Cq(hsa-miR-31)
1	0	78	3	1	23.06	20.64	26.77	19.3	19.64	23.77	35.07	23.81
				2	24.25	21.56	26.45	18.57	20.07	23.39	33.76	24.97
				3	23.93	21.34	26.74	19.82	20.05	24.21	34.52	25.45
2	1	76	3	1	23.52	20.7	26.25	19.32	19.09	23.22	32.68	26.32
				2	24.46	21.32	26.72	21.39	20.23	24.28	32.89	28.09
				3	23.84	21.29	26.35	18.93	19.83	23.56	33.97	26.66
3	1	82	3	1	22.2	20.31	25.4	17.95	19.36	22.34	31.46	22.12
				2	21.96	20.15	24.88	17.81	18.81	21.6	30.66	22.03
				3	21.82	19.61	24.82	15.92	18.45	20.8	32.05	21.94
4	0	72	3	1	24.61	21.87	26.81	19.97	21.59	24.54	35.85	25.4
				2	24.02	21.79	26.76	19.11	20.22	23.49	32.45	26.02
				3	24.06	21.38	26.14	19.38	20.07	23.31	32.62	25.38
5	1	87	3	1	23.89	21.28	26.45	18.9	19.2	23.23	31.82	23.76
				2	24.36	21.72	26.75	20.07	19.58	23.96	31.69	24.2
				3	24.31	22.84	26.68	21.7	20.23	23.99	30.43	24.66
6	1	77	3	1	23.32	20.85	26.55	19.53	20.2	23.61	32.04	25.94
				2	23.75	21.14	26.94	20.09	20.12	23.85	33.48	25.96
				3	23.86	21.48	26.82	20.18	20.48	23.74	33.98	26.86
7	0	66	3	1	24.4	21.97	25.04	24.39	20.64	22.44	28.54	28.43
				2	24.55	22.54	25.6	22.44	19.92	23.04	28.85	27.14
				3	23.77	21.97	24.84	21.66	19.3	21.92	32.26	27.76
8	1	75	3	1	24.26	22.69	26.05	23.43	20.34	23.26	30.35	28.12
				2	24.72	22.78	28.69	22.02	21.12	26.29	33.54	28.2
				3	24.23	21.78	27.58	21.07	20.18	25.09	33.38	26.71
9	0	60	3	1	23.52	21.22	25.29	16.99	19.06	22.64	31.2	22.57
				2	23.19	20.73	26.5	20.21	19.06	24.69	31.62	21.23
				3	23.02	20.57	25.83	19.7	18.25	23.16	31.71	20.89
10	0	49	3	1	23.7	20.9	26.56	18.57	18.98	22.5	32.6	25.23
				2	24.35	22.18	26.25	18.72	19.91	22.35	32.86	25.84
				3	23.48	21.57	26.49	18.44	19.26	23.12	33.34	25.06
11	0	61	3	1	22.52	20.65	25.97	17.8	18.28	21.85	33.26	24.57
				2	23.57	21.59	27.07	19.1	19.62	23.31	33.81	26.04
				3	23.92	22.1	26.97	19.49	19.83	23.43	Undetermined	24.79
12	1	55	3	1	23.18	21.64	26.72	18.73	19.52	23.06	33.75	25.54
				2	22.61	21.35	26.88	18.8	18.66	22.43	32.16	25.06
				3	23.02	21.03	27.42	18.89	19.46	23.98	36.57	26.35
13	0	53	3	1	22.29	19.88	27.13	19.2	18.79	22.79	32.42	26.18
				2	22.87	20.74	26.75	18.4	19.27	22.47	33.34	25.73
				3	23.22	21.17	28.22	20.57	20.02	24.37	33.54	27.45
14	1	53	3	1	21.95	20.14	26.19	17.98	18.35	21.86	32.97	25.49
				2	22.05	20.06	25.79	17.45	17.73	21.13	32.36	24.05
				3	21.32	19.79	24.89	17.89	17.46	20.35	30.52	23.87
15	0	77	3	1	22.7	20.04	25.44	18.23	17.99	21.08	31.64	25.69
				2	22	20.04	25.3	17.44	17.43	20.97	32.35	24.53
				3	22.19	20	25.3	16.65	18.22	21.32	32.78	24.8
16	1	83	4	1	22.64	20.28	27.39	19	18.03	22.75	32.44	26.76
				2	22.13	20.42	26.77	18.64	17.89	22.28	33.06	26.4
				3	22.1	20.19	26.56	18.02	17.98	22.1	32.45	26.18
17	1	60	4	1	21.78	20.7	25.56	18.16	18.64	22.99	32.36	25.47
				2	22.49	21.27	26.04	19.01	19.18	22.95	33.61	26.23
				3	22.96	21.37	26.45	18.51	19.29	23.15	33.37	26.88
18	1	69	4	1	23.87	20.92	26.84	19.34	19.43	23.02	32.56	25.75
				2	25.17	22.3	28.27	20.41	20.2	24.12	33.25	27.94
				3	24.5	21.89	28.4	19.77	20.09	24.11	33.06	27.63
19	0	81	4	1	22.6	21	26.74	17.75	18.7	22.06	32.48	25.64
				2	22.88	20.84	27.09	19.45	18.02	22.51	33.1	24.62
				3	22.7	20.69	26.39	17.17	18.14	21.97	32.82	25.89
20	1	68	4	1	24.34	21.73	27.69	21.39	20.13	24.52	33.55	28.54
				2	24.01	21.7	27.72	20.83	20.86	25.01	33.82	28.72
				3	22.79	20.69	26.51	19.55	18.8	22.74	32.96	27.26
21	1	65	4	1	24.26	22.94	28.63	20.93	21.61	25.19	35.95	27.13
				2	21.93	20.37	25.22	18.06	17.94	21.95	31.99	23.39
				3	23.18	21.87	26.95	19.15	19.75	22.73	Undetermined	25.14
22	0	62	4	1	22.26	20.65	25.79	17.9	17.79	22.08	32.19	23.65
				2	22.5	20.84	26.22	19.08	18.35	22.27	32.62	24.86
				3	22.66	20.91	26.12	19.4	18.16	22.38	32.9	24.16
23	1	68	4	1	22.63	20.88	26.04	18.75	18.22	22.22	31.74	23.92
				2	22.75	21.45	26.83	19.53	18.53	22.66	32.36	24.24
				3	21.83	20.51	25.88	17.71	17.76	21.95	32.39	21.95
24	0	77	4	1	22.61	20.58	25.91	20.4	18.18	22.42	32.43	21.22
				2	22.83	20.49	26.37	18.77	17.96	21.78	32.88	22.63
				3	23.17	21.31	26.98	19.87	18.7	23.25	32.38	22.85
25	1	56	4	1	23.29	22.89	27.05	20.6	20.16	23.31	36.68	22.98
				2	22.57	21.81	26.32	19.65	19	22.61	34.82	22
				3	23.49	22.28	27.04	19.75	20.07	23.03	32.76	22.32
26	0	45	3	1	23.25	20.69	25.54	18.72	19.46	22.86	31.77	24.13
				2	21.64	20.48	25.6	17.09	17.66	21.4	32.7	23.89
				3	22.82	21.19	26.19	17.73	19.05	21.83	33.4	25.94
27	1	69	4	1	23.51	21.74	27.64	21.41	20.04	24.76	33.5	23.31
				2	23.43	22	27.43	22.48	19.39	24.36	31.6	23.57
				3	24.63	22.47	28.68	22.17	20.63	24.92	32.98	27.44
Gender: 0=female, 1=male
T-stage: pathological tumour stage
Sample 1-3: the three different superficial (luminal) samples from each tumour
Cq: raw values
Mean value of miR-27a, miR-193a-5p and let-7g were used for normalisation
