# Supplementary material for: Intratumoral Heterogeneity of MicroRNA Expression in Rectal Cancer
Source: PLoS One. 2016 Jun 3;11(6):e0156919. doi: 10.1371/journal.pone.0156919 (PMC4892647; doi:10.1371/journal.pone.0156919)
Supplement: S2 Table — (XLSX) [file pone.0156919.s005.xlsx]

## Sheet: Ark1
S2 Table. Data from the ISH image analysis.
ID	Sample	miR-125b,area all	miR-125b,TBp-fraction	miR-125b,wpB-fraction	miR-145,area all	miR-145,TBp-fraction	miR-21,area all	miR-21,TBp-fraction	miR-630,area all	miR-630,TBp-fraction
1	1	108009752	0.00619326	0.00601474	99782136	0.0154842	90594304	0.118458	115282640	0.0142866
	2	21481588	0.00307505	0.00300858	57418032	0.0188163	30871878	0.0846214	28944328	0.0270082
	3	61270764	0.00618064	0.00589457	65538400	0.0164912	66832312	0.158886	63197312	0.0146589
2	1	15033262	0.012795	0.0122292	25424790	0.0079841	3047127	0.57511	25679640	0.00992027
	2	18424502	0.0234978	0.0230374	44414396	0.00265013	40936984	0.358652	16769254	0.00746971
	3	21498746	0.0169799	0.016583	21404684	0.0117807	11667320	0.45269	6.6936e+06	0.0165654
3	1	12448881	0.0153158	0.0150679	49259400	0.00388868	56909040	0.0708114	25209754	0.00580949
	2	45204824	0.00749588	0.00734132	29663642	0.000244873	6516051	0.00905635	13114008	0.008591
	3	21655294	0.00129918	0.00127909	13157497	0.00841591	8656294	0.0207614	42751308	0.0444988
4	1	43079372	0.00311606	0.00307924	37843376	0.0365321	30905076	0.115447	40899012	0.0374388
	2	65858176	0.00572985	0.00567293	67130008	0.0145609	79209392	0.0960876	55499876	0.0337756
	3	89425048	0.00521667	0.00518654	81444776	0.0156531	93277304	0.0644404	65106060	0.043313
5	1	46404880	0.0166563	0.0158316	62070508	0.0678621	72530328	0.440011	30039142	0.129201
	2	14476590	0.00431241	0.00427921	22100594	0.0074909	19423738	0.226855	13277823	0.0730504
	3	89200568	0.0222535	0.0216552	78909848	0.0244695	326174	0.0340219	51404384	0.0116146
6	1	37213932	0.0103961	0.00995038	18079356	0.0167455	1.73169e+06	0.454887	18109034	0.0358946
	2	14474233	0.0254249	0.0240079	30790964	0.018431	18770302	0.236612	5.48149e+06	0.01429
	3	46708132	0.0148841	0.0146632	41940984	0.0185695	46880828	0.137037	38135456	0.0519246
7	1	6.48914e+06	0.00801548	0.00763034	669387	0.0479405	42675	0.0330179	184314	0.059413
	2	562497	0.000104257	0.000104257	12966003	0.00556644	13292037	0.4183	14490234	0.0424679
	3	15427572	0.00399968	0.00375292	770723	0.0141046	39246716	0.486127	1220279	0.0362446
8	1	7.7467e+06	0.00448986	0.00428482	16253230	0.0101774	20252854	0.201707	20041946	0.0314217
	2	58620220	0.00335918	0.00329723	56661876	0.0083067	45927592	0.132114	54513676	0.0436387
	3	60363948	0.00433623	0.00426376	75279464	0.00449405	57280544	0.150278	88289992	0.00828936
9	1	19900224	0.00220364	0.0021396	14390237	0.00966157	20652170	0.391059	16417923	0.0380319
	2	69500576	0.0106569	0.0101079	59277340	0.0148864	52708384	0.291498	49988148	0.0260064
	3	74834720	0.00166738	0.00164101	91882000	0.00197213	69890576	0.280413	75331984	0.0114955
10	1	48200140	0.0254549	0.0248666	56335016	0.103154	68989352	0.30323	53960724	0.01588
	2	51292140	0.025209	0.0239426	52329768	0.050342	60148044	0.237203	56959388	0.0187998
	3	34484616	0.00705541	0.00699841	39358968	0.0534724	39332936	0.521058	40817756	0.0165543
11	1	53881352	0.00297849	0.00293127	52846776	0.0154198	34364940	0.0875733	40650832	0.0063431
	2	57471716	0.00165301	0.00163514	53061220	0.016301	54108404	0.17883	52343292	0.0127878
	3	34052348	0.00214679	0.00212369	35673452	0.0157247	43417520	0.104152	29076866	0.0135089
12	1	50315840	0.00225502	0.00214417	44956548	0.0341522	58231452	0.0719727	43552928	0.0152798
	2	36129176	0.00182351	0.00181044	37218252	0.0117777	16239740	0.178785	33755524	0.00856571
	3	64812832	0.0207728	0.0202741	65728208	0.0278054	65320988	0.0880717	48592844	0.013597
13	1	59553812	0.0312635	0.0301528	60640684	0.0089061	64038580	0.187534	45586748	0.00889738
	2	36149384	0.013628	0.0133619	40103104	0.0206168	54761468	0.354281	35489728	0.0115486
	3	53042016	0.00578767	0.005708	47736124	0.00335462	56683928	0.20205	52749356	0.00123684
14	1	51448552	0.017543	0.015842	35447892	0.0228701	55205668	0.125159	52984372	0.0325239
	2	38757944	0.0369319	0.0336381	41602952	0.0717037	58230212	0.144609	30759190	0.0527317
	3	18953868	0.0187504	0.0183768	28851072	0.0548345	5537063	0.0622481	18913952	0.0531881
15	1	90609048	0.00398279	0.00367264	96038104	0.00315961	103360672	0.105956	62813936	0.0199268
	2	20559058	0.00529769	0.00486044	48401400	0.00536295	60092712	0.11537	30500166	0.0778698
	3	50857692	0.00104289	0.000966899	78458576	0.0143901	42688208	0.0522534	35204840	0.0151768
16	1	141008048	0.00626573	0.00614294	141122672	0.0103925	142578368	0.161712	124182760	0.0298438
	2	104271000	0.00498079	0.00482253	88080432	0.0196973	108258544	0.345685	92438536	0.0307285
	3	79945200	0.0128784	0.0124645	67644224	0.0340522	91377432	0.272469	45531736	0.130234
17	1	66185848	0.0299911	0.0289515	73281272	0.0270614	81413296	0.290023	58145256	0.0541058
	2	31230976	0.00927072	0.00906454	33903912	0.0143685	13752124	0.326509	30566132	0.0708551
	3	32013154	0.0084931	0.00815557	34551596	0.0218587	33349064	0.220001	11609327	0.0136237
18	1	77702720	0.0847582	0.0817883	98817464	0.0364866	73751888	0.149012	81541232	0.12825
	2	32261718	0.0206121	0.0204015	37036436	0.0115425	12833482	0.0459169	19100936	0.0530066
	3	61256532	0.0173158	0.0165385	54532696	0.0272888	36626884	0.163355	49850832	0.0696716
19	1	145870080	0.0133876	0.0128376	136914576	0.0479796	79824768	0.279395	55284208	0.0755846
	2	125678176	0.00347677	0.00333716	114748648	0.00656488	126896384	0.261516	111723912	0.0322677
	3	138140496	0.016102	0.0148572	128019096	0.114053	130058904	0.323975	115785880	0.0429905
20	1	60568860	0.00942077	0.00934462	57565340	0.00531582	57854608	0.184903	57178228	0.0576719
	2	40551700	0.00849414	0.00771555	36919524	0.00898662	38887416	0.126929	25667902	0.0862399
	3	38695392	0.00631987	0.00624122	44624008	0.00963776	45357832	0.160266	39545316	0.0387515
21	1	16454490	0.000415007	0.0004121	844143	0.000138937	18570112	0.000598158	6411149	0.0121266
	2	39347964	0.00563777	0.0054178	76516328	0.0174073	582528	0.0115509	71424360	0.0631554
	3	5455708	0.0183143	0.0169129	18897350	0.0169792	28478536	0.35488	5.36516e+06	0.0679976
22	1	111540080	0.00683244	0.00644162	117628264	0.0253172	141386896	0.356504	123534512	0.0814284
	2	156225568	0.00124981	0.00119333	147078336	0.00374658	144301392	0.203543	90016856	0.030381
	3	134899728	0.0022213	0.00218925	148876672	0.0048758	169589776	0.215515	123206296	0.0235403
23	1	46550984	0.00164893	0.00160289	48938436	0.00333797	46791924	0.337202	38652384	0.0444728
	2	43749696	0.00410227	0.00399496	42974612	0.00280632	46563060	0.272524	24795812	0.0990773
	3	52536716	0.00341443	0.00338195	52224752	0.0284423	51798660	0.189336	42914888	0.0201672
24	1	92039024	0.0169013	0.0161536	113990328	0.00273598	103529056	0.388752	51464440	0.0837412
	2	108353336	0.00434635	0.00427201	116043688	0.0291546	114953048	0.150804	73648424	0.062022
	3	59909864	0.0131925	0.0127778	84248712	0.0261793	92425416	0.245411	62496384	0.0453388
25	1	9670598	0.000683239	0.000677415	3.1737e+06	0.000176438	7791782	0.191923	359187	0.0136811
	2	60498.9	0.00029351	0.00029351	141802	0.000570423	96827.8	0.317458	54970.6	0.0489704
	3	214445	0.000259444	0.000255841	453476	0.00226555	66535.1	0.207589	37791.5	0.0806461
26	1	43974844	0.00567237	0.00552013	43461788	0.0245573	47990188	0.206532	27874756	0.0265208
	2	26165208	0.020158	0.0197388	299521	0.000331834	33133232	0.414152	234117	0.00653685
	3	251930	0.00594123	0.005837	74263.2	0.00913915	3.97339e+06	0.194702	1.28061e+06	0.0691269
27	1	63259976	0.00583781	0.00560911	76028024	0.00326036	87259280	0.151582	46725116	0.0616273
	2	49141984	0.00613565	0.00601326	84891664	0.0029492	117806320	0.130604	72436840	0.0383923
	3	101150872	0.00242057	0.00237295	54200252	0.00134324	53293472	0.167216	42034608	0.0703296
Sample 1-3: the three different superficial (luminal) samples from each tumour
Area all: The Region of Interest (ROI) for each slide for the miR of interest
TBp-fraction: All blue colours (for more information see the text below Table 1)
wpB-fraction: All blue colours except the intense blue (for more information see the text below Table 1)
